# Supplementary material for: Study on the mechanism of no. 8 burn ointment in burn treatment based on network pharmacology and experimental verification
Source: Front Pharmacol. 2025 Jul 21;16:1511741. doi: 10.3389/fphar.2025.1511741 (PMC12319001; doi:10.3389/fphar.2025.1511741)
Supplement: Supplementary file 2 [file DataSheet1.xlsx]

## Sheet: Sheet1
taskId	smiles	MW	Vol	Dense	nHA	nHD	TPSA	nRot	nRing	MaxRing	nHet	fChar	nRig	Flex	nStereo	gasa	QED	Synth	Fsp3	MCE-18	Natural Product-likeness	Alarm_NMR	BMS	Chelating	PAINS	Lipinski	Pfizer	GSK	GoldenTriangle	logS	logD	logP	mp	bp	pka_acidic	pka_basic	caco2	MDCK	logVDss	Fu	PPB	cl-int	t0.5	cl-plasma	BCF	IGC50	LC50FM	LC50DM	f20
Elemonic acid	CC(C)=CCC[C@H](C(=O)O)[C@@H]1CC[C@]2(C)C3=C(CC[C@@]12C)[C@@]1(C)CCC(=O)C(C)(C)[C@@H]1CC3	454.34	509.035	0.892552	3	1	54.37	5	4	17	3	0	23	0.217391	6	1	0.432	4	0.8	80.593	3.37	['-']	['-']	['-']	['-']	0	1	1	0	-3.86745	3.26111	4.25241	162.836	311.52	5.08191	4.11655	-4.81059	-4.84028	0.194569	4.03959	96.0663		0.571114	4.65342	1.54522	4.34573	5.15554	5.55525	0.00699198
Rubiadin	Cc1c(O)cc2c(c1O)C(=O)c1ccccc1C2=O	254.06	256.396	0.990889	4	2	74.6	0	3	14	4	0	18	0	0	0	0.644	2	0.067	36	1.312	[(4, 2, 1, 7, 6, 5, 17, 18, 16)]	['-']	['-']	[(10, 9, 6, 5, 17, 18, 16, 11)]	0	1	0	0	-5.86283	3.07171	3.60725	253.872	403.499	8.31987	1.32546	-4.83876	-4.73176	0.492914	5.32213	95.8663		0.997343	6.54934	1.46974	4.26726	4.78806	5.2707	0.0295249
[truncated: 75 more columns]
